# Supplementary material for: Restoration of CD4+ T Cells during NAFLD without Modulation of the Hepatic Immunological Pattern Is Not Sufficient to Prevent HCC
Source: Cancers (Basel). 2022 Nov 9;14(22):5502. doi: 10.3390/cancers14225502 (PMC9688124; doi:10.3390/cancers14225502)
Supplement: Supplementary file 1 [file cancers-14-05502-s001.zip]

Archive with 1 entries (1 files):
- cancers-1972437-supplementary.pdf
